# Supplementary material for: A preclinical micro-computed tomography database including 3D whole body organ segmentations
Source: Sci Data. 2018 Dec 18;5:180294. doi: 10.1038/sdata.2018.294 (PMC6298256; doi:10.1038/sdata.2018.294)
Supplement: Supplementary file 1 [file sdata2018294-isa1.zip]

Archive with 3 entries (3 files):
- i_Investigation.txt
- s_Rosenhain509A_study.txt
- a_Rosenhain509A_assay.txt
