# Supplementary material for: A preclinical micro-computed tomography database including 3D whole body organ segmentations
Source: Sci Data. 2018 Dec 18;5:180294. doi: 10.1038/sdata.2018.294 (PMC6298256; doi:10.1038/sdata.2018.294)
Supplement: Supplementary file 1 [file sdata2018294-isa1.zip › i_Investigation.txt]

# Investigation File generated for Scientific Data with Investigation File Authoring Tool version 0.1.0 on 15/11/2018 - This metadata file is CC0
ONTOLOGY SOURCE REFERENCE
Term Source Name	NCBITaxon	BTO	ERO	NIFDYS	BAO	MMO
Term Source File	http://data.bioontology.org/ontologies/NCBITAXON	http://data.bioontology.org/ontologies/BTO	http://data.bioontology.org/ontologies/ERO	http://data.bioontology.org/ontologies/NIFDYS	http://data.bioontology.org/ontologies/BAO	http://data.bioontology.org/ontologies/MMO
Term Source Version	2016AB	unknown	2013-08-02	1.5 (December, 2012)	2.0	2.27
Term Source Description	National Center for Biotechnology Information (NCBI) Organismal Classification	BRENDA Tissue and Enzyme Source Ontology	Eagle-I Research Resource Ontology	Neuroscience Information Framework (NIF) Dysfunction Ontlogy	BioAssay Ontology	Measurement Method Ontology
INVESTIGATION
Investigation Identifier
Investigation Title
Investigation Description
Investigation Submission Date
Investigation Public Release Date
INVESTIGATION PUBLICATIONS
Investigation PubMed ID
Investigation Publication DOI
Investigation Publication Author List
Investigation Publication Title
Investigation Publication Status
Investigation Publication Status Term Accession Number
Investigation Publication Status Term Source REF
INVESTIGATION CONTACTS
Investigation Person Last Name
Investigation Person Mid Initials
Investigation Person First Name
Investigation Person Address
Investigation Person Phone
Investigation Person Fax
Investigation Person Email
Investigation Person Affiliation
Investigation Person Roles
Investigation Person Roles Term Accession Number
Investigation Person Roles Term Source REF
STUDY
Study Identifier	10.1038/sdata.2018.294
Study Title	A preclinical micro-computed tomography database including 3D whole body organ segmentations
Study Submission Date	17/09/2018
Study Public Release Date	18/12/2018
Study Description	http://www.nature.com/articles/sdata2018294#abstract
Study File Name	s_Rosenhain509A_study.txt
Comment[Subject Keywords]	///;///;//
Comment[Manuscript Licence]	CC BY-4.0
Comment[Experimental Metadata Licence]	CC0
Comment[Supplementary Information File Name]	
Comment[Supplementary Information File Type]	x-zip-compressed
Comment[Supplementary Information File URL]	http://www.nature.com/articles/sdata2018294#supplementary-information
Comment[Data Repository]	figshare
Comment[Data Record Accession]	doi:10.6084/m9.figshare.c.4224377
Comment[Data Record URI]	https://doi.org/10.6084/m9.figshare.c.4224377
STUDY DESIGN DESCRIPTORS
Study Design Type	image processing objective	feature extraction objective	process-based data transformation objective
Study Design Type Term Accession Number	ERO:0100030	ERO:0100100	ERO:0100003
Study Design Type Term Source REF	ERO	ERO	ERO
STUDY PUBLICATIONS
Study PubMed ID
Study Publication DOI
Study Publication Author List
Study Publication Title
Study Publication Status
Study Publication Status Term Accession Number
Study Publication Status Term Source REF
STUDY FACTORS
Study Factor Name	time point
Study Factor Type	temporal_instant
Study Factor Type Term Accession Number	http://www.ifomis.org/bfo/1.1/span#TemporalInstant
Study Factor Type Term Source REF	NIFDYS
STUDY ASSAYS
Study Assay Measurement Type	image segmentation
Study Assay Measurement Type Term Accession Number	BAO:0040007
Study Assay Measurement Type Term Source REF	BAO
Study Assay Technology Type	micro-computed tomography
Study Assay Technology Type Term Accession Number	MMO:0000570
Study Assay Technology Type Term Source REF	MMO
Study Assay Technology Platform	instrument; manufacturer
Study Assay File Name	a_Rosenhain509A_assay.txt
STUDY PROTOCOLS
Study Protocol Name	Datasets	Image reconstruction and analysis - 3D whole body organ segmentation
Study Protocol Type	data collection method	image analysis method
Study Protocol Type Term Accession Number	ERO:0001932	BAO:0040001
Study Protocol Type Term Source REF	ERO	BAO
Study Protocol Description		
Study Protocol URI	""	""
Study Protocol Version		
Study Protocol Parameters Name	""	instrument; manufacturer
Study Protocol Parameters Name Term Accession Number	""	""
Study Protocol Parameters Name Term Source REF	""	""
Study Protocol Components Name	""	""
Study Protocol Components Type	""	""
Study Protocol Components Type Term Accession Number	""	""
Study Protocol Components Type Term Source REF	""	""
STUDY CONTACTS
Study Person Last Name	Rosenhain	Magnuska	Yamoah	Rawashdeh	Kiessling	Gremse
Study Person First Name	Stefanie	Zuzanna A.	Grace G.	Wa’el Al	Fabian	Felix
Study Person Mid Initials						
Study Person Email	srosenhain@ukaachen.de	""	""	""	""	""
Study Person Phone						
Study Person Fax						
Study Person Address						
Study Person Affiliation	Institute for Experimental Molecular Imaging, University Hospital Aachen, Forckenbeckstr. 55, 52074 Aachen, Germany	Institute for Experimental Molecular Imaging, University Hospital Aachen, Forckenbeckstr. 55, 52074 Aachen, Germany	Institute for Experimental Molecular Imaging, University Hospital Aachen, Forckenbeckstr. 55, 52074 Aachen, Germany	Miltenyi Biotec GmbH, Friedrich-Ebert-Str. 68, 51429 Bergisch Gladbach, Germany	Institute for Experimental Molecular Imaging, University Hospital Aachen, Forckenbeckstr. 55, 52074 Aachen, Germany	Institute for Experimental Molecular Imaging, University Hospital Aachen, Forckenbeckstr. 55, 52074 Aachen, Germany
Study Person Roles						
Study Person Roles Term Accession Number						
Study Person Roles Term Source REF						
Comment[Study Person ORCID]					0000-0002-7341-0399	
Comment[Funder]						
Comment[FundRef ID]						
Comment[Funder Term Source REF]						
Comment[Grant Identifier]						
