# Supplementary material for: A preclinical micro-computed tomography database including 3D whole body organ segmentations
Source: Sci Data. 2018 Dec 18;5:180294. doi: 10.1038/sdata.2018.294 (PMC6298256; doi:10.1038/sdata.2018.294)
Supplement: Supplementary file 1 [file sdata2018294-isa1.zip › s_Rosenhain509A_study.txt]

Source Name	Characteristics[organism]	Term Source REF	Term Accession Number	Characteristics[organism part]	Term Source REF	Term Accession Number	Protocol REF	Sample Name	Factor Value[time point]
female BALB/c nu/nu mice from Charles River Laboratory Sulzfeld Germany	Mus musculus	NCBITaxon	NCBITaxon:10090	whole body	BTO	BTO:0001489	Datasets	native M01	0.25h; 002h; 004h; 008h; 024h; 048h; 072h
female BALB/c nu/nu mice from Charles River Laboratory Sulzfeld Germany	Mus musculus	NCBITaxon	NCBITaxon:10090	whole body	BTO	BTO:0001489	Datasets	native M02	0.25h; 002h; 004h; 008h; 024h; 048h; 072h
female BALB/c nu/nu mice from Charles River Laboratory Sulzfeld Germany	Mus musculus	NCBITaxon	NCBITaxon:10090	whole body	BTO	BTO:0001489	Datasets	native M03	0.25h; 002h; 004h; 008h; 024h; 048h; 072h
female BALB/c nu/nu mice from Charles River Laboratory Sulzfeld Germany	Mus musculus	NCBITaxon	NCBITaxon:10090	whole body	BTO	BTO:0001489	Datasets	native M04	0.25h; 002h; 004h; 008h; 024h; 048h; 072h
female BALB/c nu/nu mice from Charles River Laboratory Sulzfeld Germany	Mus musculus	NCBITaxon	NCBITaxon:10090	whole body	BTO	BTO:0001489	Datasets	native M05	0.25h; 002h; 004h; 008h; 024h; 048h; 072h
female BALB/c nu/nu mice from Charles River Laboratory Sulzfeld Germany	Mus musculus	NCBITaxon	NCBITaxon:10090	whole body	BTO	BTO:0001489	Datasets	native M06	0.25h; 002h; 004h; 008h; 024h; 048h; 072h
female BALB/c nu/nu mice from Charles River Laboratory Sulzfeld Germany	Mus musculus	NCBITaxon	NCBITaxon:10090	whole body	BTO	BTO:0001489	Datasets	native M07	0.25h; 002h; 004h; 008h; 024h; 048h; 072h
female BALB/c nu/nu mice from Charles River Laboratory Sulzfeld Germany	Mus musculus	NCBITaxon	NCBITaxon:10090	whole body	BTO	BTO:0001489	Datasets	native M08	0.25h; 002h; 004h; 008h; 024h; 048h; 072h
female BALB/c nu/nu mice from Charles River Laboratory Sulzfeld Germany	Mus musculus	NCBITaxon	NCBITaxon:10090	whole body	BTO	BTO:0001489	Datasets	native M09	0.25h; 002h; 004h; 008h; 024h; 048h; 072h
female BALB/c nu/nu mice from Charles River Laboratory Sulzfeld Germany	Mus musculus	NCBITaxon	NCBITaxon:10090	whole body	BTO	BTO:0001489	Datasets	native M10	0.25h; 002h; 004h; 008h; 024h; 048h; 072h
female BALB/c nu/nu mice from Charles River Laboratory Sulzfeld Germany	Mus musculus	NCBITaxon	NCBITaxon:10090	whole body	BTO	BTO:0001489	Datasets	native M11	0.25h; 002h; 004h; 008h; 024h; 048h; 072h
female BALB/c nu/nu mice from Charles River Laboratory Sulzfeld Germany	Mus musculus	NCBITaxon	NCBITaxon:10090	whole body	BTO	BTO:0001489	Datasets	native M12	0.25h; 002h; 004h; 008h; 024h; 048h; 072h
female BALB/c nu/nu mice from Charles River Laboratory Sulzfeld Germany	Mus musculus	NCBITaxon	NCBITaxon:10090	whole body	BTO	BTO:0001489	Datasets	native M13	0.25h; 002h; 004h; 008h; 024h; 048h; 072h
female BALB/c nu/nu mice from Charles River Laboratory Sulzfeld Germany	Mus musculus	NCBITaxon	NCBITaxon:10090	whole body	BTO	BTO:0001489	Datasets	native M14	0.25h; 002h; 004h; 008h; 024h; 048h; 072h
female BALB/c nu/nu mice from Charles River Laboratory Sulzfeld Germany	Mus musculus	NCBITaxon	NCBITaxon:10090	whole body	BTO	BTO:0001489	Datasets	native M15	0.25h; 002h; 004h; 008h; 024h; 048h; 072h
female BALB/c nu/nu mice from Charles River Laboratory Sulzfeld Germany	Mus musculus	NCBITaxon	NCBITaxon:10090	whole body	BTO	BTO:0001489	Datasets	native M16	0.25h; 002h; 004h; 008h; 024h; 048h; 072h
female BALB/c nu/nu mice from Charles River Laboratory Sulzfeld Germany	Mus musculus	NCBITaxon	NCBITaxon:10090	whole body	BTO	BTO:0001489	Datasets	native M17	0.25h; 002h; 004h; 008h; 024h; 048h; 072h
female BALB/c nu/nu mice from Charles River Laboratory Sulzfeld Germany	Mus musculus	NCBITaxon	NCBITaxon:10090	whole body	BTO	BTO:0001489	Datasets	native M18	0.25h; 002h; 004h; 008h; 024h; 048h; 072h
female BALB/c nu/nu mice from Charles River Laboratory Sulzfeld Germany	Mus musculus	NCBITaxon	NCBITaxon:10090	whole body	BTO	BTO:0001489	Datasets	native M19	0.25h; 002h; 004h; 008h; 024h; 048h; 072h
female BALB/c nu/nu mice from Charles River Laboratory Sulzfeld Germany	Mus musculus	NCBITaxon	NCBITaxon:10090	whole body	BTO	BTO:0001489	Datasets	native M20	0.25h; 002h; 004h; 008h; 024h; 048h; 072h
female A431-tumor bearing BALB/cAnNRj-Foxn1nu mice from Janvier Le Genest-Saint-Isle France	Mus musculus	NCBITaxon	NCBITaxon:10090	whole body	BTO	BTO:0001489	Datasets	contrast-enhanced M01	-001h; 0.25h; 002h; 004h; 006h; 008h; 024h; 048h; 072h; 144h; 168h; 192h; 240h
female A431-tumor bearing BALB/cAnNRj-Foxn1nu mice from Janvier Le Genest-Saint-Isle France	Mus musculus	NCBITaxon	NCBITaxon:10090	whole body	BTO	BTO:0001489	Datasets	contrast-enhanced M02	-001h; 0.25h; 002h; 004h; 006h; 008h; 024h; 048h; 072h; 144h; 168h; 192h; 240h
female A431-tumor bearing BALB/cAnNRj-Foxn1nu mice from Janvier Le Genest-Saint-Isle France	Mus musculus	NCBITaxon	NCBITaxon:10090	whole body	BTO	BTO:0001489	Datasets	contrast-enhanced M03	-001h; 0.25h; 002h; 004h; 006h; 008h; 024h; 048h; 072h; 144h; 168h; 192h; 240h
female A431-tumor bearing BALB/cAnNRj-Foxn1nu mice from Janvier Le Genest-Saint-Isle France	Mus musculus	NCBITaxon	NCBITaxon:10090	whole body	BTO	BTO:0001489	Datasets	contrast-enhanced M04	-001h; 0.25h; 002h; 004h; 006h; 008h; 024h; 048h; 072h; 144h; 168h; 192h; 240h
female A431-tumor bearing BALB/cAnNRj-Foxn1nu mice from Janvier Le Genest-Saint-Isle France	Mus musculus	NCBITaxon	NCBITaxon:10090	whole body	BTO	BTO:0001489	Datasets	contrast-enhanced M05	-001h; 0.25h; 002h; 004h; 006h; 008h; 024h; 048h; 072h; 144h; 168h; 192h; 240h
female A431-tumor bearing BALB/cAnNRj-Foxn1nu mice from Janvier Le Genest-Saint-Isle France	Mus musculus	NCBITaxon	NCBITaxon:10090	whole body	BTO	BTO:0001489	Datasets	contrast-enhanced M06	-001h; 0.25h; 002h; 004h; 006h; 008h; 024h; 048h; 072h; 144h; 168h; 192h; 240h
female A431-tumor bearing BALB/cAnNRj-Foxn1nu mice from Janvier Le Genest-Saint-Isle France	Mus musculus	NCBITaxon	NCBITaxon:10090	whole body	BTO	BTO:0001489	Datasets	contrast-enhanced M07	-001h; 0.25h; 002h; 004h; 006h; 008h; 024h; 048h; 072h; 144h; 168h; 192h; 240h
female A431-tumor bearing BALB/cAnNRj-Foxn1nu mice from Janvier Le Genest-Saint-Isle France	Mus musculus	NCBITaxon	NCBITaxon:10090	whole body	BTO	BTO:0001489	Datasets	contrast-enhanced M08	-001h; 0.25h; 002h; 004h; 006h; 008h; 024h; 048h; 072h; 144h; 168h; 192h; 240h
female A431-tumor bearing BALB/cAnNRj-Foxn1nu mice from Janvier Le Genest-Saint-Isle France	Mus musculus	NCBITaxon	NCBITaxon:10090	whole body	BTO	BTO:0001489	Datasets	contrast-enhanced M09	-001h; 0.25h; 002h; 004h; 006h; 008h; 024h; 048h; 072h; 144h; 168h; 192h; 240h
female A431-tumor bearing BALB/cAnNRj-Foxn1nu mice from Janvier Le Genest-Saint-Isle France	Mus musculus	NCBITaxon	NCBITaxon:10090	whole body	BTO	BTO:0001489	Datasets	contrast-enhanced M10	-001h; 0.25h; 002h; 004h; 006h; 008h; 024h; 048h; 072h; 144h; 168h; 192h; 240h
