# Supplementary material for: A preclinical micro-computed tomography database including 3D whole body organ segmentations
Source: Sci Data. 2018 Dec 18;5:180294. doi: 10.1038/sdata.2018.294 (PMC6298256; doi:10.1038/sdata.2018.294)
Supplement: Supplementary file 1 [file sdata2018294-isa1.zip › a_Rosenhain509A_assay.txt]

Sample Name	Protocol REF	Parameter Value[instrument]	Parameter Value[manufacturer]	Assay Name	Raw Data File	Comment[Data Repository]	Comment[Data Record Accession]	Comment[Data Record URI]	Factor Value[time point]
native M01	Image reconstruction and analysis - 3D whole body organ segmentation	CT Imaging GmbH	Tomoscope Duo	segmented images for native M01	Native CTscans with manual organsegmentation	figshare	doi:10.6084/m9.figshare.c.4224377	https://doi.org/10.6084/m9.figshare.c.4224377	0.25h; 002h; 004h; 008h; 024h; 048h; 072h
native M02	Image reconstruction and analysis - 3D whole body organ segmentation	CT Imaging GmbH	Tomoscope Duo	segmented images for native M02	Native CTscans with manual organsegmentation	figshare	doi:10.6084/m9.figshare.c.4224377	https://doi.org/10.6084/m9.figshare.c.4224377	0.25h; 002h; 004h; 008h; 024h; 048h; 072h
native M03	Image reconstruction and analysis - 3D whole body organ segmentation	CT Imaging GmbH	Tomoscope Duo	segmented images for native M03	Native CTscans with manual organsegmentation	figshare	doi:10.6084/m9.figshare.c.4224377	https://doi.org/10.6084/m9.figshare.c.4224377	0.25h; 002h; 004h; 008h; 024h; 048h; 072h
native M04	Image reconstruction and analysis - 3D whole body organ segmentation	CT Imaging GmbH	Tomoscope Duo	segmented images for native M04	Native CTscans with manual organsegmentation	figshare	doi:10.6084/m9.figshare.c.4224377	https://doi.org/10.6084/m9.figshare.c.4224377	0.25h; 002h; 004h; 008h; 024h; 048h; 072h
native M05	Image reconstruction and analysis - 3D whole body organ segmentation	CT Imaging GmbH	Tomoscope Duo	segmented images for native M05	Native CTscans with manual organsegmentation	figshare	doi:10.6084/m9.figshare.c.4224377	https://doi.org/10.6084/m9.figshare.c.4224377	0.25h; 002h; 004h; 008h; 024h; 048h; 072h
native M06	Image reconstruction and analysis - 3D whole body organ segmentation	CT Imaging GmbH	Tomoscope Duo	segmented images for native M06	Native CTscans with manual organsegmentation	figshare	doi:10.6084/m9.figshare.c.4224377	https://doi.org/10.6084/m9.figshare.c.4224377	0.25h; 002h; 004h; 008h; 024h; 048h; 072h
native M07	Image reconstruction and analysis - 3D whole body organ segmentation	CT Imaging GmbH	Tomoscope Duo	segmented images for native M07	Native CTscans with manual organsegmentation	figshare	doi:10.6084/m9.figshare.c.4224377	https://doi.org/10.6084/m9.figshare.c.4224377	0.25h; 002h; 004h; 008h; 024h; 048h; 072h
native M08	Image reconstruction and analysis - 3D whole body organ segmentation	CT Imaging GmbH	Tomoscope Duo	segmented images for native M08	Native CTscans with manual organsegmentation	figshare	doi:10.6084/m9.figshare.c.4224377	https://doi.org/10.6084/m9.figshare.c.4224377	0.25h; 002h; 004h; 008h; 024h; 048h; 072h
native M09	Image reconstruction and analysis - 3D whole body organ segmentation	CT Imaging GmbH	Tomoscope Duo	segmented images for native M09	Native CTscans with manual organsegmentation	figshare	doi:10.6084/m9.figshare.c.4224377	https://doi.org/10.6084/m9.figshare.c.4224377	0.25h; 002h; 004h; 008h; 024h; 048h; 072h
native M10	Image reconstruction and analysis - 3D whole body organ segmentation	CT Imaging GmbH	Tomoscope Duo	segmented images for native M10	Native CTscans with manual organsegmentation	figshare	doi:10.6084/m9.figshare.c.4224377	https://doi.org/10.6084/m9.figshare.c.4224377	0.25h; 002h; 004h; 008h; 024h; 048h; 072h
native M11	Image reconstruction and analysis - 3D whole body organ segmentation	CT Imaging GmbH	Tomoscope Duo	segmented images for native M11	Native CTscans with manual organsegmentation	figshare	doi:10.6084/m9.figshare.c.4224377	https://doi.org/10.6084/m9.figshare.c.4224377	0.25h; 002h; 004h; 008h; 024h; 048h; 072h
native M12	Image reconstruction and analysis - 3D whole body organ segmentation	CT Imaging GmbH	Tomoscope Duo	segmented images for native M12	Native CTscans with manual organsegmentation	figshare	doi:10.6084/m9.figshare.c.4224377	https://doi.org/10.6084/m9.figshare.c.4224377	0.25h; 002h; 004h; 008h; 024h; 048h; 072h
native M13	Image reconstruction and analysis - 3D whole body organ segmentation	CT Imaging GmbH	Tomoscope Duo	segmented images for native M13	Native CTscans with manual organsegmentation	figshare	doi:10.6084/m9.figshare.c.4224377	https://doi.org/10.6084/m9.figshare.c.4224377	0.25h; 002h; 004h; 008h; 024h; 048h; 072h
native M14	Image reconstruction and analysis - 3D whole body organ segmentation	CT Imaging GmbH	Tomoscope Duo	segmented images for native M14	Native CTscans with manual organsegmentation	figshare	doi:10.6084/m9.figshare.c.4224377	https://doi.org/10.6084/m9.figshare.c.4224377	0.25h; 002h; 004h; 008h; 024h; 048h; 072h
native M15	Image reconstruction and analysis - 3D whole body organ segmentation	CT Imaging GmbH	Tomoscope Duo	segmented images for native M15	Native CTscans with manual organsegmentation	figshare	doi:10.6084/m9.figshare.c.4224377	https://doi.org/10.6084/m9.figshare.c.4224377	0.25h; 002h; 004h; 008h; 024h; 048h; 072h
native M16	Image reconstruction and analysis - 3D whole body organ segmentation	CT Imaging GmbH	Tomoscope Duo	segmented images for native M16	Native CTscans with manual organsegmentation	figshare	doi:10.6084/m9.figshare.c.4224377	https://doi.org/10.6084/m9.figshare.c.4224377	0.25h; 002h; 004h; 008h; 024h; 048h; 072h
native M17	Image reconstruction and analysis - 3D whole body organ segmentation	CT Imaging GmbH	Tomoscope Duo	segmented images for native M17	Native CTscans with manual organsegmentation	figshare	doi:10.6084/m9.figshare.c.4224377	https://doi.org/10.6084/m9.figshare.c.4224377	0.25h; 002h; 004h; 008h; 024h; 048h; 072h
native M18	Image reconstruction and analysis - 3D whole body organ segmentation	CT Imaging GmbH	Tomoscope Duo	segmented images for native M18	Native CTscans with manual organsegmentation	figshare	doi:10.6084/m9.figshare.c.4224377	https://doi.org/10.6084/m9.figshare.c.4224377	0.25h; 002h; 004h; 008h; 024h; 048h; 072h
native M19	Image reconstruction and analysis - 3D whole body organ segmentation	CT Imaging GmbH	Tomoscope Duo	segmented images for native M19	Native CTscans with manual organsegmentation	figshare	doi:10.6084/m9.figshare.c.4224377	https://doi.org/10.6084/m9.figshare.c.4224377	0.25h; 002h; 004h; 008h; 024h; 048h; 072h
native M20	Image reconstruction and analysis - 3D whole body organ segmentation	CT Imaging GmbH	Tomoscope Duo	segmented images for native M20	Native CTscans with manual organsegmentation	figshare	doi:10.6084/m9.figshare.c.4224377	https://doi.org/10.6084/m9.figshare.c.4224377	0.25h; 002h; 004h; 008h; 024h; 048h; 072h
contrast-enhanced M01	Image reconstruction and analysis - 3D whole body organ segmentation	CT Imaging GmbH	Tomoscope Duo	segmented images for contrast-enhanced M01	Contrast-enhanced CTscans withmanual organ segmentation	figshare	doi:10.6084/m9.figshare.c.4224377	https://doi.org/10.6084/m9.figshare.c.4224377	-001h; 0.25h; 002h; 004h; 006h; 008h; 024h; 048h; 072h; 144h; 168h; 192h; 240h
contrast-enhanced M02	Image reconstruction and analysis - 3D whole body organ segmentation	CT Imaging GmbH	Tomoscope Duo	segmented images for contrast-enhanced M02	Contrast-enhanced CTscans withmanual organ segmentation	figshare	doi:10.6084/m9.figshare.c.4224377	https://doi.org/10.6084/m9.figshare.c.4224377	-001h; 0.25h; 002h; 004h; 006h; 008h; 024h; 048h; 072h; 144h; 168h; 192h; 240h
contrast-enhanced M03	Image reconstruction and analysis - 3D whole body organ segmentation	CT Imaging GmbH	Tomoscope Duo	segmented images for contrast-enhanced M03	Contrast-enhanced CTscans withmanual organ segmentation	figshare	doi:10.6084/m9.figshare.c.4224377	https://doi.org/10.6084/m9.figshare.c.4224377	-001h; 0.25h; 002h; 004h; 006h; 008h; 024h; 048h; 072h; 144h; 168h; 192h; 240h
contrast-enhanced M04	Image reconstruction and analysis - 3D whole body organ segmentation	CT Imaging GmbH	Tomoscope Duo	segmented images for contrast-enhanced M04	Contrast-enhanced CTscans withmanual organ segmentation	figshare	doi:10.6084/m9.figshare.c.4224377	https://doi.org/10.6084/m9.figshare.c.4224377	-001h; 0.25h; 002h; 004h; 006h; 008h; 024h; 048h; 072h; 144h; 168h; 192h; 240h
contrast-enhanced M05	Image reconstruction and analysis - 3D whole body organ segmentation	CT Imaging GmbH	Tomoscope Duo	segmented images for contrast-enhanced M05	Contrast-enhanced CTscans withmanual organ segmentation	figshare	doi:10.6084/m9.figshare.c.4224377	https://doi.org/10.6084/m9.figshare.c.4224377	-001h; 0.25h; 002h; 004h; 006h; 008h; 024h; 048h; 072h; 144h; 168h; 192h; 240h
contrast-enhanced M06	Image reconstruction and analysis - 3D whole body organ segmentation	CT Imaging GmbH	Tomoscope Duo	segmented images for contrast-enhanced M06	Contrast-enhanced CTscans withmanual organ segmentation	figshare	doi:10.6084/m9.figshare.c.4224377	https://doi.org/10.6084/m9.figshare.c.4224377	-001h; 0.25h; 002h; 004h; 006h; 008h; 024h; 048h; 072h; 144h; 168h; 192h; 240h
contrast-enhanced M07	Image reconstruction and analysis - 3D whole body organ segmentation	CT Imaging GmbH	Tomoscope Duo	segmented images for contrast-enhanced M07	Contrast-enhanced CTscans withmanual organ segmentation	figshare	doi:10.6084/m9.figshare.c.4224377	https://doi.org/10.6084/m9.figshare.c.4224377	-001h; 0.25h; 002h; 004h; 006h; 008h; 024h; 048h; 072h; 144h; 168h; 192h; 240h
contrast-enhanced M08	Image reconstruction and analysis - 3D whole body organ segmentation	CT Imaging GmbH	Tomoscope Duo	segmented images for contrast-enhanced M08	Contrast-enhanced CTscans withmanual organ segmentation	figshare	doi:10.6084/m9.figshare.c.4224377	https://doi.org/10.6084/m9.figshare.c.4224377	-001h; 0.25h; 002h; 004h; 006h; 008h; 024h; 048h; 072h; 144h; 168h; 192h; 240h
contrast-enhanced M09	Image reconstruction and analysis - 3D whole body organ segmentation	CT Imaging GmbH	Tomoscope Duo	segmented images for contrast-enhanced M09	Contrast-enhanced CTscans withmanual organ segmentation	figshare	doi:10.6084/m9.figshare.c.4224377	https://doi.org/10.6084/m9.figshare.c.4224377	-001h; 0.25h; 002h; 004h; 006h; 008h; 024h; 048h; 072h; 144h; 168h; 192h; 240h
contrast-enhanced M10	Image reconstruction and analysis - 3D whole body organ segmentation	CT Imaging GmbH	Tomoscope Duo	segmented images for contrast-enhanced M10	Contrast-enhanced CTscans withmanual organ segmentation	figshare	doi:10.6084/m9.figshare.c.4224377	https://doi.org/10.6084/m9.figshare.c.4224377	-001h; 0.25h; 002h; 004h; 006h; 008h; 024h; 048h; 072h; 144h; 168h; 192h; 240h
